# Supplementary material for: Utilizing Machine Learning for Diagnostic Assistance of Pediatric Sepsis and Septic Shock in Resource-Limited Settings
Source: Pediatr Rep. 2026 Jul 3;18(4):88. doi: 10.3390/pediatric18040088 (PMC13398177; doi:10.3390/pediatric18040088)
Supplement: Supplementary file 1 [file pediatrrep-18-00088-s001.zip]

Archive with 1 entries (1 files):
- pediatrrep-4358533-supplementary.pdf
